# Supplementary material for: Response of Mustard Microgreens to Different Wavelengths and Durations of UV-A LEDs
Source: Front Plant Sci. 2019 Oct 17;10:1153. doi: 10.3389/fpls.2019.01153 (PMC6811603; doi:10.3389/fpls.2019.01153)
Supplement: Supplementary file 1 [file Table_1.xlsx]

## Sheet: Lapas1
Table S1. Correlation matrix
Variables	LA	FW	DW	CHL	DPPH	TP	AA	TA	a-T	L/Z	BC	NO3	K	Ca	Mg	Na	P	S	Mn	Fe	Cu	Zn	B
LA	1	0.276347	0.136425	-0.318728	0.118697	0.520446	0.114592	-0.0406839	0.520015	-0.129405	-0.122099	-0.373144	-0.137336	-0.293986	0.184177	-0.109645	0.0544617	0.569002	0.0442986	-0.0516132	-0.0187227	0.096273	-0.195244
FW	0.276347	1	0.934189	0.184102	-0.380795	-0.242125	0.172022	-0.437285	-0.290265	-0.3256	0.138276	-0.0319611	-0.448037	0.290347	0.273115	0.425442	-0.238222	0.224664	0.412365	-0.284109	-0.174035	-0.273331	0.334411
DW	0.136425	0.934189	1	0.189376	-0.289859	-0.356305	0.122765	-0.35988	-0.322848	-0.310761	0.211959	-0.0316129	-0.388709	0.234759	0.241409	0.328781	-0.224463	0.0477969	0.279001	-0.191734	-0.14952	-0.2467	0.206205
CHL	-0.318728	0.184102	0.189376	1	-0.490344	-0.269846	0.352416	-0.39845	-0.438519	-0.202004	0.249134	0.0772548	-0.463173	0.498034	0.0836427	0.434368	-0.329235	-0.00681123	0.422272	-0.436247	-0.184503	-0.401978	0.243873
DPPH	0.118697	-0.380795	-0.289859	-0.490344	1	0.292313	-0.211987	0.910788	0.843995	0.169334	-0.389316	-0.433928	0.901384	-0.916044	-0.135039	-0.971953	0.721005	-0.580877	-0.941171	0.880668	0.584385	0.819552	-0.72502
TP	0.520446	-0.242125	-0.356305	-0.269846	0.292313	1	0.256994	0.182215	0.580129	0.386761	0.251354	0.095416	0.284945	-0.216559	-0.00797127	-0.285005	0.430226	0.318832	-0.107847	0.146321	0.279508	0.377537	-0.14096
AA	0.114592	0.172022	0.122765	0.352416	-0.211987	0.256994	1	-0.0710026	0.0483009	-0.244567	0.177717	-0.241249	-0.264301	0.281039	0.655396	0.264117	0.235261	0.0102513	0.397243	-0.0425228	0.444607	0.197783	0.360922
TA	-0.0406839	-0.437285	-0.35988	-0.39845	0.910788	0.182215	-0.0710026	1	0.765164	-0.0303551	-0.440353	-0.454964	0.902029	-0.753455	0.0456481	-0.852668	0.803237	-0.637805	-0.829504	0.876335	0.718457	0.873425	-0.497119
a-T	0.520015	-0.290265	-0.322848	-0.438519	0.843995	0.580129	0.0483009	0.765164	1	0.004631	-0.436689	-0.591799	0.671626	-0.834593	0.0579377	-0.822417	0.679865	-0.196893	-0.690649	0.674406	0.548878	0.761555	-0.631369
L/Z	-0.129405	-0.3256	-0.310761	-0.202004	0.169334	0.386761	-0.244567	-0.0303551	0.004631	1	0.414666	0.573981	0.28678	-0.0703411	-0.348008	-0.146928	0.172605	-0.0912792	-0.138599	0.198384	0.0354065	0.126761	-0.0936002
BC	-0.122099	0.138276	0.211959	0.249134	-0.389316	0.251354	0.177717	-0.440353	-0.436689	0.414666	1	0.759737	-0.250502	0.486991	-0.0904133	0.387165	-0.141098	0.240977	0.387978	-0.335123	-0.126186	-0.252039	0.393858
NO3	-0.373144	-0.0319611	-0.0316129	0.0772548	-0.433928	0.095416	-0.241249	-0.454964	-0.591799	0.573981	0.759737	1	-0.126389	0.544977	-0.416549	0.416009	-0.284941	0.243482	0.34236	-0.405417	-0.364363	-0.410851	0.424925
K	-0.137336	-0.448037	-0.388709	-0.463173	0.901384	0.284945	-0.264301	0.902029	0.671626	0.28678	-0.250502	-0.126389	1	-0.715528	-0.228686	-0.858158	0.759354	-0.609023	-0.863846	0.835018	0.587585	0.798317	-0.490657
Ca	-0.293986	0.290347	0.234759	0.498034	-0.916044	-0.216559	0.281039	-0.753455	-0.834593	-0.0703411	0.486991	0.544977	-0.715528	1	0.235046	0.929944	-0.477786	0.428624	0.890096	-0.723555	-0.369018	-0.638791	0.807549
Mg	0.184177	0.273115	0.241409	0.0836427	-0.135039	-0.00797127	0.655396	0.0456481	0.0579377	-0.348008	-0.0904133	-0.416549	-0.228686	0.235046	1	0.306439	0.413752	-0.0345635	0.391036	0.215604	0.587724	0.352053	0.480664
Na	-0.109645	0.425442	0.328781	0.434368	-0.971953	-0.285005	0.264117	-0.852668	-0.822417	-0.146928	0.387165	0.416009	-0.858158	0.929944	0.306439	1	-0.572677	0.53347	0.974051	-0.760577	-0.42987	-0.690105	0.835952
P	0.0544617	-0.238222	-0.224463	-0.329235	0.721005	0.430226	0.235261	0.803237	0.679865	0.172605	-0.141098	-0.284941	0.759354	-0.477786	0.413752	-0.572677	1	-0.5097	-0.491881	0.875902	0.937283	0.970892	-0.115148
S	0.569002	0.224664	0.0477969	-0.00681123	-0.580877	0.318832	0.0102513	-0.637805	-0.196893	-0.0912792	0.240977	0.243482	-0.609023	0.428624	-0.0345635	0.53347	-0.5097	1	0.612641	-0.734389	-0.589665	-0.577636	0.29429
Mn	0.0442986	0.412365	0.279001	0.422272	-0.941171	-0.107847	0.397243	-0.829504	-0.690649	-0.138599	0.387978	0.34236	-0.863846	0.890096	0.391036	0.974051	-0.491881	0.612641	1	-0.743372	-0.347752	-0.6108	0.827093
Fe	-0.0516132	-0.284109	-0.191734	-0.436247	0.880668	0.146321	-0.0425228	0.876335	0.674406	0.198384	-0.335123	-0.405417	0.835018	-0.723555	0.215604	-0.760577	0.875902	-0.734389	-0.743372	1	0.823223	0.934516	-0.391398
Cu	-0.0187227	-0.174035	-0.14952	-0.184503	0.584385	0.279508	0.444607	0.718457	0.548878	0.0354065	-0.126186	-0.364363	0.587585	-0.369018	0.587724	-0.42987	0.937283	-0.589665	-0.347752	0.823223	1	0.928538	0.0202069
Zn	0.096273	-0.273331	-0.2467	-0.401978	0.819552	0.377537	0.197783	0.873425	0.761555	0.126761	-0.252039	-0.410851	0.798317	-0.638791	0.352053	-0.690105	0.970892	-0.577636	-0.6108	0.934516	0.928538	1	-0.251
B	-0.195244	0.334411	0.206205	0.243873	-0.72502	-0.14096	0.360922	-0.497119	-0.631369	-0.0936002	0.393858	0.424925	-0.490657	0.807549	0.480664	0.835952	-0.115148	0.29429	0.827093	-0.391398	0.0202069	-0.251	1
Values in bold are different from 0 with a significance level alpha=0.95
LA – leaf area, FW – fresh weight, DW – dry weight, CHL – chlorophyll index, TP – total phenols, TA – total anthocyanins, DPPH – DPPH• radical-scavenging activity, AA – ascorbic acids, α-T – α-tocopherol, L/Z – lutein/zeaxanthin, BC – b-carotene, NO3 – nitrates,
P – phosphorus, K – potassium, Ca – calcium, Mg – magnesium, Na – sodium, S – sulphur, Mn – manganese, Fe – iron , Zn – zinc, Cu – copper, B – boron.
